# Supplementary material for: Reshuffling the global R&D deck, 1980-2050
Source: PLoS One. 2019 Mar 29;14(3):e0213801. doi: 10.1371/journal.pone.0213801 (PMC6440631; doi:10.1371/journal.pone.0213801)
Supplement: S2 File — (XLSX) [file pone.0213801.s007.xlsx]

## Sheet: Notes
	Dataset in support of the paper by S.P. Dehmer, P.G. Pardey, J.M. Beddow and Y. Chai. “Reshuffling the Global R&D Deck, 1980-2050.”

## Sheet: GERD projection
GERD and GERD projection in trillion 2009 PPP$
	Midline	Low Variant	High Variant
1980	0.478568	0.478568	0.478568
1981	0.487755	0.487755	0.487755
1982	0.504666	0.504666	0.504666
1983	0.531365	0.531365	0.531365
1984	0.569547	0.569547	0.569547
1985	0.614	0.614	0.614
1986	0.635214	0.635214	0.635214
1987	0.672666	0.672666	0.672666
1988	0.700242	0.700242	0.700242
1989	0.742127	0.742127	0.742127
1990	0.732936	0.732936	0.732936
1991	0.707029	0.707029	0.707029
1992	0.671855	0.671855	0.671855
1993	0.669743	0.669743	0.669743
1994	0.672447	0.672447	0.672447
1995	0.700366	0.700366	0.700366
1996	0.731009	0.731009	0.731009
1997	0.769785	0.769785	0.769785
1998	0.800713	0.800713	0.800713
1999	0.851544	0.851544	0.851544
2000	0.913059	0.913059	0.913059
2001	0.950494	0.950494	0.950494
2002	0.971431	0.971431	0.971431
2003	1.00766	1.00766	1.00766
2004	1.04671	1.04671	1.04671
2005	1.11185	1.11185	1.11185
2006	1.18461	1.18461	1.18461
2007	1.26455	1.26455	1.26455
2008	1.3369	1.3369	1.3369
2009	1.36363	1.36363	1.36363
2010	1.41641	1.41641	1.41641
2011	1.49186	1.49186	1.49186
2012	1.56308	1.56308	1.56308
2013	1.61004	1.61004	1.61004
2014	1.687	1.68251	1.71791
2015	1.76788	1.75938	1.83366
2016	1.85369	1.84104	1.95515
2017	1.94226	1.9264	2.08322
2018	2.03413	2.01549	2.21902
2019	2.12903	2.10819	2.36326
2020	2.22682	2.20439	2.51617
2021	2.32792	2.30635	2.67567
2022	2.43132	2.4119	2.84253
2023	2.53725	2.52103	3.01743
2024	2.64554	2.63371	3.2006
2025	2.75605	2.75006	3.39264
2026	2.86906	2.87008	3.59001
2027	2.98395	2.99371	3.79492
2028	3.10105	3.1211	4.00821
2029	3.22056	3.25239	4.23014
2030	3.34275	3.35202	4.46201
2031	3.46841	3.45451	4.69863
2032	3.59688	3.55837	4.94457
2033	3.72863	3.66392	5.2009
2034	3.86387	3.77138	5.46843
2035	4.00258	3.88138	5.7482
2036	4.14575	3.994	6.03541
2037	4.29281	4.10922	6.33526
2038	4.44424	4.22732	6.64896
2039	4.6004	4.34853	6.97758
2040	4.76175	4.47308	7.31995
2041	4.9301	4.60582	7.64057
2042	5.10411	4.74258	7.97446
2043	5.28456	4.8838	8.3222
2044	5.47166	5.02967	8.68404
2045	5.66571	5.1804	9.05764
2046	5.86811	5.3369	9.44156
2047	6.07809	5.49858	9.83988
2048	6.29623	5.66579	10.2535
2049	6.52284	5.83863	10.6827
2050	6.75829	6.01726	11.1282

## Sheet: GERD spending by income
GERD spending by income group, billion 2009 PPP$
	1980	1981	1982	1983	1984	1985	1986	1987	1988	1989	1990	1991	1992	1993	1994	1995	1996	1997	1998	1999	2000	2001	2002	2003	2004	2005	2006	2007	2008	2009	2010	2011	2012	2013
High income	354.054	357.098	373.596	394.812	426.356	463.953	480.069	500.244	520.461	543.115	569.508	574.712	578.063	573.855	578.894	603.698	631.257	661.073	687.967	724.933	770.982	794.824	800.281	819.557	837.19	874.216	919.134	965.301	1002.93	987.391	1002.34	1036.79	1062.97	1083.3
Low income	1.3215	1.30562	1.33181	1.34773	1.39432	1.37343	1.44319	1.5815	1.59605	1.64063	1.63973	1.64602	1.61064	1.6126	1.85608	1.79026	1.62715	1.8106	1.94053	2.04917	2.21064	2.21094	2.42028	2.50427	2.75449	2.38469	2.52014	2.696	2.70458	3.1709	3.79898	4.00087	4.22823	4.38496
Lower middle	9.8543	10.8151	11.8246	12.5086	13.9737	14.754	16.6759	17.7013	18.6932	18.7696	18.8905	18.1784	18.2859	19.8367	20.047	19.9211	19.8467	21.4007	22.244	23.7899	25.7584	26.6175	27.8543	30.4623	34.4131	40.0364	43.6932	47.9927	51.7551	53.9731	58.8438	62.5865	64.7081	66.8369
Upper middle	113.338	118.537	117.914	122.697	127.823	133.92	137.026	153.139	159.492	178.602	142.898	112.493	73.8954	74.4391	71.6504	74.9571	78.2785	85.501	88.5623	100.772	114.108	126.842	140.875	155.135	172.349	195.217	219.267	248.563	279.51	319.093	351.427	388.487	431.169	455.522
World	478.568	487.755	504.666	531.365	569.547	614	635.214	672.666	700.242	742.127	732.936	707.029	671.855	669.743	672.447	700.366	731.009	769.785	800.713	851.544	913.059	950.494	971.431	1007.66	1046.71	1111.85	1184.61	1264.55	1336.9	1363.63	1416.41	1491.86	1563.08	1610.04
																																				0
																																				0
																																				0
																																				0

## Sheet: GDP Projections
Global Gross Domestic Product, Millions of 2009 International Dollars
	1980	1981	1982	1983	1984	1985	1986	1987	1988	1989	1990	1991	1992	1993	1994	1995	1996	1997	1998	1999	2000	2001	2002	2003	2004	2005	2006	2007	2008	2009	2010	2011	2012	2013	2014	2015	2016	2017	2018	2019	2020	2021	2022	2023	2024	2025	2026	2027	2028
Baseline	3.25858e+07	3.31933e+07	3.34818e+07	3.44309e+07	3.59953e+07	3.73215e+07	3.85188e+07	3.99517e+07	4.17262e+07	4.31708e+07	4.43548e+07	4.47982e+07	4.55967e+07	4.64536e+07	4.78965e+07	4.94701e+07	5.13859e+07	5.35e+07	5.47953e+07	5.6741e+07	5.93931e+07	6.08384e+07	6.26121e+07	6.50072e+07	6.84439e+07	7.17493e+07	7.56406e+07	7.98028e+07	8.21308e+07	8.19518e+07	8.62839e+07	8.96636e+07	9.25836e+07	9.54568e+07	9.93105e+07	1.03346e+08	1.07515e+08	1.1174e+08	1.16151e+08	1.20758e+08	1.25576e+08	1.30494e+08	1.35549e+08	1.40807e+08	1.46281e+08	1.51976e+08	1.57764e+08	1.63722e+08	1.699e+08
Low	3.25858e+07	3.31933e+07	3.34818e+07	3.44309e+07	3.59953e+07	3.73215e+07	3.85188e+07	3.99517e+07	4.17262e+07	4.31708e+07	4.43548e+07	4.47982e+07	4.55967e+07	4.64536e+07	4.78965e+07	4.94701e+07	5.13859e+07	5.35e+07	5.47953e+07	5.6741e+07	5.93931e+07	6.08384e+07	6.26121e+07	6.50072e+07	6.84439e+07	7.17493e+07	7.56406e+07	7.98028e+07	8.21308e+07	8.19518e+07	8.62839e+07	8.96636e+07	9.25836e+07	9.54568e+07	9.79441e+07	1.00533e+08	1.03266e+08	1.0608e+08	1.08996e+08	1.12005e+08	1.15114e+08	1.18393e+08	1.21791e+08	1.25314e+08	1.28966e+08	1.3276e+08	1.36698e+08	1.4078e+08	1.45016e+08
High	3.25858e+07	3.31933e+07	3.34818e+07	3.44309e+07	3.59953e+07	3.73215e+07	3.85188e+07	3.99517e+07	4.17262e+07	4.31708e+07	4.43548e+07	4.47982e+07	4.55967e+07	4.64536e+07	4.78965e+07	4.94701e+07	5.13859e+07	5.35e+07	5.47953e+07	5.6741e+07	5.93931e+07	6.08384e+07	6.26121e+07	6.50072e+07	6.84439e+07	7.17493e+07	7.56406e+07	7.98028e+07	8.21308e+07	8.19518e+07	8.62839e+07	8.96636e+07	9.25836e+07	9.54568e+07	1.00901e+08	1.0627e+08	1.11974e+08	1.18017e+08	1.24457e+08	1.31339e+08	1.385e+08	1.46126e+08	1.54248e+08	1.62908e+08	1.72143e+08	1.82165e+08	1.92859e+08	2.04287e+08	2.16512e+08
[truncated: 22 more columns]

## Sheet: S1 Table
	S1 Table. Global gross expenditures on R&D, 1980-2013
		GERD									Share of World/Regional Total
		1980	1985	1990	1995	2000	2005	2010	2013		1980	1985	1990	1995	2000	2005	2010	2013
		(Billions of 2009 international dollars)									(Percent)
	High Income	354.1	464	569.5	603.7	771	874.2	1002.3	1083.3		74	75.6	77.7	86.2	84.4	78.6	70.8	67.3
	United States	149.5	201	227.8	243.9	329	356.7	404.4	441.2		42.2	43.3	40	40.4	42.7	40.8	40.3	40.7
	Japan	49.3	72.6	100.5	105.1	118.8	139	138.9	153.4		13.9	15.6	17.7	17.4	15.4	15.9	13.9	14.2
	Germany	42.9	50.9	59.9	54.1	67.8	70.8	84.5	94		12.1	11	10.5	9	8.8	8.1	8.4	8.7
	Republic of Korea	1.1	4.3	9.3	15.6	20.8	31.4	50.6	62.3		0.3	0.9	1.6	2.6	2.7	3.6	5	5.8
	France	24.2	29.8	37.3	39	42.4	45	49.4	51		6.8	6.4	6.5	6.5	5.5	5.1	4.9	4.7
	United Kingdom	24	24.9	27.9	28	33	36.1	38.2	36.9		6.8	5.4	4.9	4.6	4.3	4.1	3.8	3.4
	Upper Middle Income	113.3	133.9	142.9	75	114.1	195.2	351.4	455.5		23.7	21.8	19.5	10.7	12.5	17.6	24.8	28.3
	China	5.5	8.3	11.8	16.3	41.5	95.6	217.8	308.8		4.9	6.2	8.3	21.7	36.4	49	62	67.8
	Former Soviet Union	80.1	95.2	97.6	21.4	23.7	33	39.4	42.8		70.7	71.1	68.3	28.6	20.7	16.9	11.2	9.4
	Brazil	5.5	5	11.2	14.2	19	21	31.1	34.1		4.8	3.7	7.9	18.9	16.6	10.8	8.9	7.5
	Turkey	1.9	2.6	1.6	2.1	3.8	5.8	9.6	12.5		1.7	2	1.1	2.8	3.3	3	2.7	2.7
	Iran	1.4	1.8	1.8	2.6	3.6	6.5	8.6	8.2		1.2	1.3	1.3	3.5	3.2	3.3	2.4	1.8
	Lower Middle Income	9.9	14.8	18.9	19.9	25.8	40	58.8	66.8		2.1	2.4	2.6	2.8	2.8	3.6	4.2	4.2
	India	4.8	9	12.2	13.3	19.3	29.4	43.4	50.6		49	60.7	64.5	66.6	74.8	73.6	73.7	75.7
	Egypt	0.3	0.4	0.6	0.8	1	1.4	3.2	3.7		2.9	3	3.2	4.3	3.7	3.6	5.4	5.5
	Pakistan	1.3	2	2.2	1.1	0.6	2.6	2.7	2.6		13.7	13.5	11.9	5.6	2.4	6.6	4.6	4
	Low Income	1.3	1.4	1.6	1.8	2.2	2.4	3.8	4.4		0.3	0.2	0.2	0.3	0.2	0.2	0.3	0.3
	Kenya	0.2	0.2	0.3	0.4	0.4	0.3	0.8	0.9		16.1	17.4	20.3	23.9	17.9	11.5	21.1	20.9
	Tanzania	0.1	0.1	0.1	0.1	0.1	0.2	0.3	0.4		5.7	5.8	5.9	6.5	6.5	8.5	8.9	9.4
	Uganda	0.05	0.1	0.1	0.1	0.1	0.1	0.3	0.3		3.6	3.8	4.2	5.8	4.5	6	7	7.1
	Ethiopia PDR	0.05	0.05	0.1	0.1	0.1	0.2	0.2	0.3		3.7	3.4	5.3	5	5.8	7	6.2	7.2
	East/South Asia and Pacific	14.8	22.9	30.7	36.4	67.8	138.2	277.2	376.7		3.1	3.7	4.2	5.2	7.4	12.4	19.6	23.4
	Europe and Central Asia	88	104.6	107	28.2	31.9	44.7	56.2	63.4		18.4	17	14.6	4	3.5	4	4	3.9
	LAC	13.8	13.4	16.4	21.9	29.3	35.1	53.3	57.8		2.9	2.2	2.2	3.1	3.2	3.2	3.8	3.6
	MENA	3.2	4	4	5.2	7.1	11.4	16.7	17		0.7	0.7	0.5	0.7	0.8	1	1.2	1.1
	SSA	4.8	5.1	5.4	4.8	6	8.3	10.7	11.9		1	0.8	0.7	0.7	0.7	0.7	0.8	0.7
	World Total	478.6	614	732.9	700.4	913.1	1111.9	1416.4	1610		100	100	100	100	100	100	100	100
	Source: Authors calculations. See S1 File for additional details.
	Notes: Bold entries are regional and global GERD totals and shares, other entries are country GERD totals and shares. These estimates are for 175 countries and country groups (with the 15 countries that were previously part of the former Soviet Union defined with reference to 1990 political geography). Countries grouped into income classes using 2013 World Bank schema (available at https://openkn…

## Sheet: S2 Table
	S2 Table. Global gross expenditures on R&D as a share of GDP and relative to population, 1980-2013
		GERD as % of GDP									GERD per capita
		1980	1985	1990	1995	2000	2005	2010	2013		1980	1985	1990	1995	2000	2005	2010	2013
		(GERD as a % of GDP)									(2009 International Dollars per Person)
	High Income	1.8	2	2.1	2	2.1	2.2	2.3	2.4		390.2	491.8	581.9	594.9	735.2	803.2	886.2	940.3
	United States	2.3	2.7	2.5	2.4	2.6	2.5	2.7	2.8		649.4	831.2	895.1	909.8	1156.2	1196.5	1295.1	1378.6
	Japan	2.2	2.6	2.8	2.8	3	3.3	3.3	3.5		425	605	822.3	844	944.8	1094.8	1090.6	1206.1
	Germany	2.4	2.6	2.6	2.1	2.4	2.5	2.8	2.9		542.3	644.7	744	650.7	811.6	844.4	1018.3	1136.8
	Republic of Korea	0.6	1.5	1.9	2.2	2.3	2.7	3.7	4.2		29.3	106.3	215.3	348.9	452.4	667.5	1043.4	1264.5
	France	1.9	2.1	2.3	2.2	2.1	2.1	2.2	2.2		449.2	538.4	655.5	672.9	715.4	732.3	781.7	793.5
	United Kingdom	2.3	2.1	2	1.8	1.8	1.7	1.7	1.6		426.1	441.2	487.2	482	560	599.2	615.2	585.1
	Upper Middle Income	1.2	1.2	1.1	0.6	0.7	0.9	1.2	1.3		61	66.3	64.8	32	46.7	77	133.4	168.9
	China	0.8	0.7	0.7	0.5	0.9	1.3	1.8	2		5.6	7.8	10.2	13.2	32.4	72.5	160.2	222.9
	Former Soviet Union	2.6	2.6	2.5	0.9	0.9	1	0.9	0.9		302.4	343.7	338.1	73.6	82.1	115.9	137	148.3
	Brazil	0.4	0.4	0.8	0.8	1	1	1.2	1.2		44.8	36.7	75.1	87.5	108.8	113.1	159.5	170.1
	Turkey	0.6	0.6	0.3	0.3	0.5	0.6	0.8	0.9		44.2	53.2	28.9	36.2	59.4	85.3	133.5	167.1
	Iran	0.4	0.4	0.4	0.5	0.5	0.7	0.7	0.7		36.1	38	32.4	43.3	54.8	92.8	115	105.3
	Lower Middle Income	0.4	0.5	0.5	0.4	0.4	0.5	0.5	0.5		7.6	10	11.5	10.9	12.9	18.4	24.9	27.1
	India	0.6	0.8	0.8	0.7	0.7	0.8	0.8	0.8		6.9	11.5	14	13.9	18.5	26.1	36	40.4
	Egypt	0.2	0.2	0.2	0.2	0.2	0.2	0.4	0.4		6.3	8.9	10.7	13.9	14.4	20	41.1	44.7
	Pakistan	0.8	0.8	0.7	0.3	0.1	0.4	0.4	0.3		16.8	21.1	20.2	8.9	4.2	16.6	15.7	14.5
	Low Income	0.4	0.3	0.3	0.3	0.4	0.3	0.3	0.3		3.6	3.3	3.5	3.3	3.6	3.5	5	5.4
	Kenya	0.7	0.7	0.7	0.9	0.7	0.4	1	1		13.1	12.2	14.2	15.6	12.6	7.6	19.6	20.7
	Tanzania	0.4	0.4	0.4	0.4	0.4	0.4	0.5	0.5		4	3.6	3.8	3.9	4.2	5.2	7.5	8.4
	Uganda	0.6	0.6	0.6	0.6	0.4	0.4	0.6	0.6		3.8	3.6	4	5	4.1	5	7.8	8.3
	Ethiopia PDR	0.2	0.2	0.3	0.2	0.3	0.3	0.2	0.2		1.3	1.1	1.7	1.5	1.8	2.1	2.5	3.1
	East/South Asia and Pacific	0.5	0.6	0.6	0.5	0.6	0.9	1.2	1.3		6.6	9.2	11.2	12.2	21.2	40.8	77.7	102.3
	Europe and Central Asia	2.2	2.2	2.1	0.8	0.8	0.8	0.9	0.9		234.3	265.2	259.5	67.6	76.3	106.7	132.4	148.2
	LAC	0.4	0.4	0.4	0.5	0.6	0.6	0.8	0.7		40	35.1	38.7	47.5	58.5	65.5	93.7	98.3
	MENA	0.3	0.3	0.3	0.3	0.3	0.4	0.5	0.5		18.6	20.4	17.6	20.8	25.8	37.9	50.8	49
	SSA	0.5	0.5	0.5	0.4	0.4	0.4	0.4	0.4		12.4	11.5	10.6	8.3	9	10.9	12.4	12.7
	World Total	1.5	1.6	1.7	1.4	1.5	1.5	1.6	1.7		108.1	126.8	138.4	122.5	149.7	171.4	205.7	225.7
	Source: See Table 1.
	Notes: See Table A1 in S1 File. Country-specific shares are shares of respective income class.

## Sheet: S3 Table
	S3 Table. Projected global gross expenditures on R&D, 2015-2050
		GERD									Share of World/Regional Total
		2015	2020	2025	2030	2035	2040	2045	2050		2015	2020	2025	2030	2035	2040	2045	2050
		(billions of 2009 international dollars)									(Percent)
	High Income	1166	1388.3	1612.9	1832	2048	2256.2	2465.2	2680		66	62.3	58.5	54.8	51.2	47.4	43.5	39.7
	United States	481.8	570	641.4	705	768.5	834.2	902.9	976.5		41.3	41.1	39.8	38.5	37.5	37	36.6	36.4
	Japan	157.5	171.5	190.1	206	219	229	238.4	248.1		13.5	12.4	11.8	11.2	10.7	10.2	9.7	9.3
	Germany	99.2	110.4	116.8	120.2	123.6	128.3	134.1	141		8.5	8	7.2	6.6	6	5.7	5.4	5.3
	Republic of Korea	62.9	72.1	85.4	101.5	120	135.8	149.7	160.3		5.4	5.2	5.3	5.5	5.9	6	6.1	6
	France	56.5	71.8	86.2	98.2	108.1	116.9	126	135.7		4.8	5.2	5.3	5.4	5.3	5.2	5.1	5.1
	United Kingdom	41.7	56.8	75.9	96	113.5	127.9	140.1	150.7		3.6	4.1	4.7	5.2	5.5	5.7	5.7	5.6
	Upper Middle Income	521.8	730.4	994.9	1303.6	1658.9	2073.2	2554.2	3103		29.5	32.8	36.1	39	41.4	43.5	45.1	45.9
	China	358.9	515.9	708.3	915.5	1131.7	1367.9	1638.2	1955.3		68.8	70.6	71.2	70.2	68.2	66	64.1	63
	Former Soviet Union	46.4	57.6	73	94.8	126.2	170.8	229.7	296.4		4	4.1	4.5	5.2	6.2	7.6	9.3	11.1
	Brazil	38.5	53.8	75.9	107	146.9	190	230.2	266.6		7.4	7.4	7.6	8.2	8.9	9.2	9	8.6
	Turkey	14.4	20	28.3	40.6	59.1	86	122.1	163.7		2.8	2.7	2.8	3.1	3.6	4.1	4.8	5.3
	Iran	9.3	12.6	16.6	22.1	29.5	39.6	53.4	72.5		1.8	1.7	1.7	1.7	1.8	1.9	2.1	2.3
	Lower Middle Income	75.1	101.5	139.1	194.4	277.8	407	610.5	925.9		4.2	4.6	5	5.8	6.9	8.5	10.8	13.7
	India	57.4	79.5	111.9	160.6	236	355.4	547.2	848.3		76.4	78.3	80.4	82.6	84.9	87.3	89.6	91.6
	Egypt	4.1	5.5	7.2	9.3	12	15.2	18.7	22.6		5.5	5.4	5.2	4.8	4.3	3.7	3.1	2.4
	Pakistan	2.9	3.5	4.3	5.3	6.3	7.4	8.5	9.7		3.8	3.5	3.1	2.7	2.3	1.8	1.4	1
	Low Income	4.9	6.7	9.2	12.7	17.9	25.4	35.8	49.3		0.3	0.3	0.3	0.4	0.4	0.5	0.6	0.7
	Kenya	1.1	1.6	2.5	3.9	6.4	10.2	15.6	22.5		21.7	24	27.1	31	35.4	40	43.6	45.5
	Tanzania	0.5	0.7	1.1	1.7	2.5	3.7	5.5	7.8		9.8	11	12.2	13.2	14.1	14.7	15.2	15.9
	Uganda	0.4	0.5	0.8	1.1	1.6	2.3	3.4	4.8		7.3	7.8	8.3	8.7	9	9.2	9.4	9.8
	Ethiopia PDR	0.4	0.5	0.6	0.8	0.9	1.1	1.2	1.3		7.4	7.3	6.9	6.1	5.2	4.2	3.4	2.7
	East/South Asia and Pacific	435.3	619.9	852.3	1119.2	1426.2	1802.3	2288.2	2931		24.6	27.8	30.9	33.5	35.6	37.8	40.4	43.4
	Europe and Central Asia	69.9	90.3	119.1	160.5	220.1	304.1	413.5	537.6		4	4.1	4.3	4.8	5.5	6.4	7.3	8
	LAC	64.3	85.7	115.5	156.5	208.5	265.4	319.8	371.1		3.6	3.8	4.2	4.7	5.2	5.6	5.6	5.5
	MENA	19.2	25.6	33.8	45	60	80	106	139.8		1.1	1.1	1.2	1.3	1.5	1.7	1.9	2.1
	SSA	13.2	17.1	22.3	29.6	39.7	53.8	73.1	98.7		0.7	0.8	0.8	0.9	1	1.1	1.3	1.5
	World Total	1767.9	2226.8	2756.1	3342.8	4002.6	4761.7	5665.7	6758.3		100	100	100	100	100	100	100	100
	Source: Baseline projections. See S1 File (including Table A1) for additional details.
	Notes: Country-specific shares are shares of respective income class.

## Sheet: S4 Table
	S4 Table. Projected global gross expenditures on R&D as a share of GDP and relative to population, 2015-2050
		GERD as % of GDP									GERD per capita
		2015	2020	2025	2030	2035	2040	2045	2050		2015	2020	2025	2030	2035	2040	2045	2050
		(GERD as a % of GDP)									(2009 International Dollars per Person)
	High Income	2.5	2.7	2.8	2.9	3	3.1	3.1	3.1		1001.3	1163.7	1325.2	1480.7	1633.8	1781.5	1930.5	2084.7
	United States	3	3.2	3.4	3.4	3.4	3.5	3.5	3.5		1481.9	1686.4	1829.4	1944.1	2057.7	2177.2	2302.7	2436.1
	Japan	3.5	3.5	3.5	3.5	3.5	3.5	3.5	3.5		1242.3	1368.2	1541.9	1707.7	1861.6	1999.8	2141.1	2290.1
	Germany	3.1	3.3	3.4	3.4	3.4	3.5	3.5	3.5		1201.6	1348.1	1444.8	1511.3	1584	1680.7	1799.5	1943.6
	Republic of Korea	3.8	3.6	3.5	3.5	3.5	3.5	3.5	3.5		1263.5	1420	1655.7	1944.3	2288.6	2598.5	2891.8	3140.5
	France	2.4	2.8	3.2	3.3	3.4	3.4	3.4	3.5		868.8	1078.2	1268.7	1416.9	1533	1634.5	1740.5	1853.2
	United Kingdom	1.8	2.1	2.6	3	3.2	3.4	3.4	3.4		652.8	866.5	1128.8	1398.2	1624.5	1801.2	1942.8	2060.1
	Upper Middle Income	1.4	1.6	1.9	2.1	2.3	2.4	2.5	2.6		190.8	259.3	345.6	446.2	562.4	699.5	861.5	1051.2
	China	2.2	2.6	3	3.3	3.4	3.4	3.4	3.5		256.1	360	488.8	629.9	781.2	952.9	1158.5	1411.8
	Former Soviet Union	1	1.1	1.2	1.4	1.7	2.1	2.5	2.9		160.6	198.9	253.3	332.2	447.2	611.6	831.3	1086.9
	Brazil	1.3	1.5	1.8	2.2	2.7	3.1	3.3	3.4		189.2	254.8	349	480.3	647.9	828.3	997.1	1153.6
	Turkey	1	1.1	1.3	1.5	1.8	2.2	2.7	3.1		187.3	249.1	337.8	467.5	660	937.4	1306	1730.6
	Iran	0.8	0.8	0.9	1	1.1	1.3	1.5	1.8		117.3	149.5	189	241.7	312.8	409	539.8	720.6
	Lower Middle Income	0.5	0.5	0.6	0.6	0.7	0.8	0.9	1.1		29.6	37.2	47.9	63.3	85.9	120.3	173.2	253.5
	India	0.8	0.9	1	1.1	1.3	1.6	1.9	2.3		44.8	58.7	78.8	108.8	154.7	227	342.7	523.6
	Egypt	0.4	0.4	0.4	0.4	0.4	0.4	0.4	0.3		48.8	60	73.9	91.1	111.5	134.4	159.1	185.8
	Pakistan	0.3	0.3	0.3	0.3	0.3	0.2	0.2	0.2		15.2	17.3	19.8	22.7	25.8	29	32.4	35.6
	Low Income	0.3	0.3	0.3	0.3	0.4	0.4	0.4	0.5		5.8	7	8.7	11	14.1	18.3	23.7	30.3
	Kenya	1	1.2	1.3	1.6	1.9	2.4	2.8	3.1		22.9	30.4	41.9	59.6	86.3	124.9	175	231.1
	Tanzania	0.5	0.5	0.5	0.5	0.5	0.5	0.5	0.6		9.3	12.1	16.1	21.3	28	36.4	47.1	60.6
	Uganda	0.6	0.6	0.6	0.6	0.6	0.6	0.7	0.7		9	11.1	13.9	17.5	22.2	28.3	36.2	46.5
	Ethiopia PDR	0.2	0.2	0.2	0.2	0.2	0.2	0.1	0.1		3.4	4.1	4.8	5.3	5.8	6.1	6.4	6.6
	East/South Asia and Pacific	1.4	1.6	1.8	2	2.1	2.1	2.2	2.3		115.9	158	209.8	267.8	333.9	415.5	522.6	666.7
	Europe and Central Asia	0.9	1.1	1.2	1.4	1.7	2.1	2.5	2.8		162.8	208.7	274.7	371.1	511.3	710.4	973.1	1277.7
	LAC	0.8	0.9	1	1.1	1.3	1.4	1.5	1.5		107	135.6	175	228.3	294.9	366	432.7	495.2
	MENA	0.5	0.5	0.5	0.6	0.6	0.7	0.7	0.8		53.6	66.1	81.7	102.6	130.2	165.9	211.3	269.5
	SSA	0.4	0.4	0.4	0.4	0.4	0.4	0.4	0.5		13.4	15.2	17.7	20.9	25	30.4	37.4	46
	World Total	1.7	1.9	2	2.1	2.1	2.2	2.2	2.3		242.3	289.7	342.3	398.3	459.5	528.7	610.8	710.1
	Source: Baseline projections. See S1 File (including Table A1) for additional details.
	Notes: Country-specific shares are shares of respective income class.

## Sheet: S5 Table
	S5 Table. Global growth in gross expenditures on R&D, 1980-2050
		1980-2013 by decade and overall
		1980-1990	1990-2000	2000-2010	2010-2013	1980-2013	2013-2050
		(Percent per year)
	High Income	5.26	3.08	3.02	2.61	3.43	2.42
	United States	4.8	3.7	2.62	3.07	3.3	2
	Japan	7.49	1.78	2.08	3.11	3.18	1.34
	Germany	3.94	1.27	2.32	3.51	2.17	0.91
	Republic of Korea	25.34	9.24	9.4	6.84	11.32	2.9
	France	4.33	1.02	1.34	1.07	2.15	2.48
	United Kingdom	2.06	1.92	1.91	-1.33	1.74	3.86
	Upper Middle Income	3.91	-0.59	12.09	9.23	3.49	5.26
	China	8.27	12.68	18.18	12.6	13.65	4.94
	Former Soviet Union	4.23	-11.06	5.09	2.99	-3.47	5.55
	Brazil	8.74	5.31	5.51	2.84	6.42	6.01
	Turkey	-1.85	6.65	11.07	9.16	5.79	7.4
	Iran	1.7	6.53	9.61	-1.64	6.43	5.99
	Lower Middle Income	7.25	3.1	9.48	4.24	5.5	7.35
	India	10.18	4.85	9.51	5.06	6.65	7.93
	Egypt	8.14	4.4	9.79	4.32	7.4	5.09
	Pakistan	6.96	-14.79	19.12	-0.47	1.07	3.63
	Low Income	2.66	2.79	4.22	4.98	3.49	6.87
	Kenya	4.46	0.6	6.65	4.55	3.28	9.37
	Tanzania	2.65	3.97	8.6	6.8	5.33	8.37
	Uganda	3.42	4.14	9.03	5.32	5.53	7.73
	Ethiopia PDR	7.59	7.55	2.25	9.7	5.72	3.88
	East/South Asia and Pacific	7.94	7.89	15.54	10.95	10.19	5.52
	Europe and Central Asia	4.03	-9.46	5.89	4.24	-2.51	6.15
	LAC	1.57	5.97	6.84	2.76	4.97	5.41
	MENA	2.14	5.56	8.32	0.65	5.78	5.86
	SSA	0.64	0.91	6.23	3.68	2.92	5.93
	World Total	5.01	2.51	4.82	4.4	3.52	3.88
	Source: Baseline R&D estimates for the period 1980-2013, and midline projections thereafter.
	Note: All growth rates were adjusted for inflation and were calculated using the least-squares method described in [31, p.409]. Europe and Central Asia include 9 countries from 1980 to 1989 (Albania, Bulgaria, Bosnia and Herzegovina, Hungary, Macedonia, Romania, Turkey, Serbia, and Montenegro), 10 countries in 1990 and 1991 (the nine countries listed previously and Kosovo), and 21 countries after…
